# Supplementary material for: A new species of Nanorana Günther, 1896 (Anura, Dicroglossidae) from Yunnan, China
Source: Zookeys. 2021 Jul 7;1048:49–67. doi: 10.3897/zookeys.1048.65620 (PMC8280097; doi:10.3897/zookeys.1048.65620)
Supplement: XML Treatment for Nanorana xuelinensis [file zookeys.1048.65620-treatment1.xml]

<!DOCTYPE tp:taxon-treatment
  PUBLIC "-//TaxonX//DTD Taxonomic Treatment Publishing DTD v0 20100105//EN" "tax-treatment-NSO.dtd">
<tp:taxon-treatment xmlns:tp="http://www.plazi.org/taxpub"><tp:treatment-meta><kwd-group><label>Taxon classification</label><kwd><named-content xmlns:xlink="http://www.w3.org/1999/xlink" content-type="kingdom">Animalia</named-content></kwd><kwd><named-content xmlns:xlink="http://www.w3.org/1999/xlink" content-type="order">Anura</named-content></kwd><kwd><named-content xmlns:xlink="http://www.w3.org/1999/xlink" content-type="family">Dicroglossidae</named-content></kwd></kwd-group><mixed-citation publication-type="journal"><person-group><name><surname>Liu</surname><given-names>Shuo</given-names></name><name><surname>Zhang</surname><given-names>Peisong</given-names></name><name><surname>Rao</surname><given-names>Dingqi</given-names></name></person-group><article-title>A new species of <italic><tp:taxon-name><tp:taxon-name-part taxon-name-part-type="genus" reg="Nanorana">Nanorana</tp:taxon-name-part></tp:taxon-name></italic> Günther, 1896 (<tp:taxon-name><tp:taxon-name-part taxon-name-part-type="order">Anura</tp:taxon-name-part></tp:taxon-name>, <tp:taxon-name><tp:taxon-name-part taxon-name-part-type="family">Dicroglossidae</tp:taxon-name-part></tp:taxon-name>) from Yunnan, China</article-title><source>Zookeys</source><day>07</day><month>7</month><year>2021</year><volume>1048</volume><fpage>49</fpage><lpage>67</lpage><pub-id pub-id-type="doi">10.3897/zookeys.1048.65620</pub-id></mixed-citation></tp:treatment-meta><tp:nomenclature><tp:taxon-name><object-id xmlns:xlink="http://www.w3.org/1999/xlink" content-type="arpha" xlink:type="simple">23D2138E-2CA2-5FC4-95EE-6B9D27E6DCB1</object-id>
              <tp:taxon-name-part taxon-name-part-type="genus" reg="Nanorana">Nanorana</tp:taxon-name-part>
              <tp:taxon-name-part taxon-name-part-type="species" reg="xuelinensis">xuelinensis</tp:taxon-name-part>
              <object-id xmlns:xlink="http://www.w3.org/1999/xlink" content-type="zoobank" xlink:type="simple">http://zoobank.org/3BB0CC31-8B68-4EA7-BC7C-DDF7D78C977F</object-id>
            </tp:taxon-name><tp:taxon-status xmlns:xlink="http://www.w3.org/1999/xlink" xlink:type="simple">sp. nov.</tp:taxon-status><xref ref-type="fig" rid="F2">Figures 2</xref><xref ref-type="fig" rid="F3">, 3</xref><xref ref-type="fig" rid="F4">, 4</xref><xref ref-type="fig" rid="F5">, 5</xref><xref ref-type="fig" rid="F6">, 6</xref></tp:nomenclature><tp:treatment-sec sec-type="Holotype" id="SECID0EEADI"><title>Holotype.</title><p>KIZL2019016, adult male, collected on 13 July 2019 by Shuo Liu from Xuelin Township, Lancang County, Puer City, Yunnan Province, China (<named-content xmlns:xlink="http://www.w3.org/1999/xlink" content-type="dwc:verbatimCoordinates" xlink:type="simple"><named-content content-type="geo-json" specific-use="{&#34;type&#34;:&#34;Point&#34;,&#34;coordinates&#34;:[99.543056,23.043889]}" id="NCID0ENADI" xlink:type="simple">23°2'38"N, 99°32'35"E</named-content></named-content>; at an elevation of 1840 m asl).</p></tp:treatment-sec><tp:treatment-sec sec-type="Paratypes" id="SECID0ESADI"><title>Paratypes.</title><p>KIZL2019012 and KIZL2019015, two subadult males; KIZL2019013 and KIZL2019014, two subadult females; and KIZL2019017, adult female. All with same collection information as for the holotype.</p><fig id="F2" position="float" orientation="portrait"><object-id xmlns:xlink="http://www.w3.org/1999/xlink" content-type="doi" xlink:type="simple">10.3897/zookeys.1048.65620.figure2</object-id><object-id xmlns:xlink="http://www.w3.org/1999/xlink" content-type="arpha" xlink:type="simple">626AA02A-01E7-556F-AB62-AEE06EA8A64B</object-id><label>Figure 2.</label><caption><p>Dorsal and ventral views of the specimens of the type series of <italic><tp:taxon-name><tp:taxon-name-part taxon-name-part-type="genus" reg="Nanorana">Nanorana</tp:taxon-name-part> <tp:taxon-name-part taxon-name-part-type="species" reg="xuelinensis">xuelinensis</tp:taxon-name-part></tp:taxon-name></italic> sp. nov. in preservative.</p></caption><graphic xmlns:xlink="http://www.w3.org/1999/xlink" xlink:href="zookeys-1048-049-g002.jpg" position="float" orientation="portrait" xlink:type="simple" id="oo_563876.jpg"><uri content-type="original_file" xlink:type="simple">https://binary.pensoft.net/fig/563876</uri></graphic></fig></tp:treatment-sec><tp:treatment-sec sec-type="diagnosis" id="SECID0EPBDI"><title>Diagnosis.</title><p>Large body size, <abbrev xmlns:xlink="http://www.w3.org/1999/xlink" xlink:title="Snout–vent length, from tip of snout to vent" id="ABBRID0EVBDI" xlink:type="simple">SVL</abbrev> 101.7–107.3 mm in adults; adult males with keratinized spines on chest, belly, lateral body, posterior dorsum, buttocks, outer side of the fore limbs, the inner metacarpal tubercle, fingers I and II, and upper eyelids; no spines on the inner side of the lower and upper arm; forelimbs strongly hypertrophied in adult males; tympanum big but indistinct, ca 2/3 of eye diameter; anterior dorsum skin smooth; dorsolateral folds absent; finger I longer than finger II; webbing deeply incurved between tips of toes; no tarsal fold; present outer metacarpal tubercle and absent outer metatarsal tubercle; vomerine teeth distinct.</p><fig id="F3" position="float" orientation="portrait"><object-id xmlns:xlink="http://www.w3.org/1999/xlink" content-type="doi" xlink:type="simple">10.3897/zookeys.1048.65620.figure3</object-id><object-id xmlns:xlink="http://www.w3.org/1999/xlink" content-type="arpha" xlink:type="simple">B5A787B8-7DB8-5514-96BD-01BE6DC09ACC</object-id><label>Figure 3.</label><caption><p>Various views of the male holotype (KIZL2019016) of <italic><tp:taxon-name><tp:taxon-name-part taxon-name-part-type="genus" reg="Nanorana">Nanorana</tp:taxon-name-part> <tp:taxon-name-part taxon-name-part-type="species" reg="xuelinensis">xuelinensis</tp:taxon-name-part></tp:taxon-name></italic> sp. nov. in preservative.</p></caption><graphic xmlns:xlink="http://www.w3.org/1999/xlink" xlink:href="zookeys-1048-049-g003.jpg" position="float" orientation="portrait" xlink:type="simple" id="oo_563877.jpg"><uri content-type="original_file" xlink:type="simple">https://binary.pensoft.net/fig/563877</uri></graphic></fig><p>The living specimens were yellowish brown with distinct or indistinct black spots on the dorsum and sides of the body and the dorsal side of limbs; no band on arms and legs. Ventral surface white with no spots, throat yellow in adult males.</p><fig id="F4" position="float" orientation="portrait"><object-id xmlns:xlink="http://www.w3.org/1999/xlink" content-type="doi" xlink:type="simple">10.3897/zookeys.1048.65620.figure4</object-id><object-id xmlns:xlink="http://www.w3.org/1999/xlink" content-type="arpha" xlink:type="simple">7CF0D470-4A08-5A1C-9C1C-25D535563540</object-id><label>Figure 4.</label><caption><p>Various views of the female paratype (KIZL2019017) of <italic><tp:taxon-name><tp:taxon-name-part taxon-name-part-type="genus" reg="Nanorana">Nanorana</tp:taxon-name-part> <tp:taxon-name-part taxon-name-part-type="species" reg="xuelinensis">xuelinensis</tp:taxon-name-part></tp:taxon-name></italic> sp. nov. in preservative.</p></caption><graphic xmlns:xlink="http://www.w3.org/1999/xlink" xlink:href="zookeys-1048-049-g004.jpg" position="float" orientation="portrait" xlink:type="simple" id="oo_563878.jpg"><uri content-type="original_file" xlink:type="simple">https://binary.pensoft.net/fig/563878</uri></graphic></fig></tp:treatment-sec><tp:treatment-sec sec-type="description" id="SECID0EKDDI"><title>Description of holotype.</title><p>Adult male, habitus very stout, <abbrev xmlns:xlink="http://www.w3.org/1999/xlink" xlink:title="Snout–vent length, from tip of snout to vent" id="ABBRID0EQDDI" xlink:type="simple">SVL</abbrev> 107.3 mm, large size in genus <italic><tp:taxon-name><tp:taxon-name-part taxon-name-part-type="genus" reg="Nanorana">Nanorana</tp:taxon-name-part></tp:taxon-name></italic>; head flat and broader than long (<abbrev xmlns:xlink="http://www.w3.org/1999/xlink" xlink:title="head length, from posterior corner of mandible to tip of snout" id="ABBRID0E2DDI" xlink:type="simple">HL</abbrev>/<abbrev xmlns:xlink="http://www.w3.org/1999/xlink" xlink:title="head width, at the greatest cranial width" id="ABBRID0E6DDI" xlink:type="simple">HW</abbrev> 0.85, <abbrev xmlns:xlink="http://www.w3.org/1999/xlink" xlink:title="head height, greatest height of head" id="ABBRID0EDEDI" xlink:type="simple">HH</abbrev>/<abbrev xmlns:xlink="http://www.w3.org/1999/xlink" xlink:title="head length, from posterior corner of mandible to tip of snout" id="ABBRID0EHEDI" xlink:type="simple">HL</abbrev> 0.53); snout blunt and rounded in both dorsal and lateral views; canthus rostralis obtuse; tympanum large and very indistinct (<abbrev xmlns:xlink="http://www.w3.org/1999/xlink" xlink:title="horizontal diameter of tympanum" id="ABBRID0ELEDI" xlink:type="simple">TDH</abbrev>/<abbrev xmlns:xlink="http://www.w3.org/1999/xlink" xlink:title="eye horizontal diameter" id="ABBRID0EPEDI" xlink:type="simple">EHD</abbrev> 0.76); supratympanic fold extending from eye over tympanum to shoulder; transversal fold behind eyes; eye relatively large (<abbrev xmlns:xlink="http://www.w3.org/1999/xlink" xlink:title="eye horizontal diameter" id="ABBRID0ETEDI" xlink:type="simple">EHD</abbrev>/<abbrev xmlns:xlink="http://www.w3.org/1999/xlink" xlink:title="head length, from posterior corner of mandible to tip of snout" id="ABBRID0EXEDI" xlink:type="simple">HL</abbrev> 0.26), pupil slightly rhombic; vomerine teeth distinct; tongue large and cordiform, deeply notched posteriorly.</p><fig id="F5" position="float" orientation="portrait"><object-id xmlns:xlink="http://www.w3.org/1999/xlink" content-type="doi" xlink:type="simple">10.3897/zookeys.1048.65620.figure5</object-id><object-id xmlns:xlink="http://www.w3.org/1999/xlink" content-type="arpha" xlink:type="simple">944D4D53-3774-534A-8025-9ABB1DF9BC97</object-id><label>Figure 5.</label><caption><p>Different views of the male holotype (KIZL2019016) of <italic><tp:taxon-name><tp:taxon-name-part taxon-name-part-type="genus" reg="Nanorana">Nanorana</tp:taxon-name-part> <tp:taxon-name-part taxon-name-part-type="species" reg="xuelinensis">xuelinensis</tp:taxon-name-part></tp:taxon-name></italic> sp. nov. in life.</p></caption><graphic xmlns:xlink="http://www.w3.org/1999/xlink" xlink:href="zookeys-1048-049-g005.jpg" position="float" orientation="portrait" xlink:type="simple" id="oo_563879.jpg"><uri content-type="original_file" xlink:type="simple">https://binary.pensoft.net/fig/563879</uri></graphic></fig><p>Forelimbs short and strongly hypertrophied (<abbrev xmlns:xlink="http://www.w3.org/1999/xlink" xlink:title="diameter of lower arm" id="ABBRID0EVFDI" xlink:type="simple">LAD</abbrev> 18.8 mm); relative finger length: II &lt; I &lt; IV &lt; III; inner metacarpal tubercle enlarged, dorsal surface of inner metacarpal tubercle, fingers I, and finger II with black keratinized nuptial spines, no spine on inner side of fore limbs, and a few spines on outer side of fore limbs; finger tips rounded but not dilated, fingers free, without webbing, no circum-marginal groove or lateroventral groove; subarticular tubercles distinct, outer metacarpal tubercle indistinct.</p><fig id="F6" position="float" orientation="portrait"><object-id xmlns:xlink="http://www.w3.org/1999/xlink" content-type="doi" xlink:type="simple">10.3897/zookeys.1048.65620.figure6</object-id><object-id xmlns:xlink="http://www.w3.org/1999/xlink" content-type="arpha" xlink:type="simple">FC56FB54-371B-5452-A923-9FA8F7F6881C</object-id><label>Figure 6.</label><caption><p>Different views of the female paratype (KIZL2019017) of <italic><tp:taxon-name><tp:taxon-name-part taxon-name-part-type="genus" reg="Nanorana">Nanorana</tp:taxon-name-part> <tp:taxon-name-part taxon-name-part-type="species" reg="xuelinensis">xuelinensis</tp:taxon-name-part></tp:taxon-name></italic> sp. nov. in life.</p></caption><graphic xmlns:xlink="http://www.w3.org/1999/xlink" xlink:href="zookeys-1048-049-g006.jpg" position="float" orientation="portrait" xlink:type="simple" id="oo_563880.jpg"><uri content-type="original_file" xlink:type="simple">https://binary.pensoft.net/fig/563880</uri></graphic></fig><p>Hindlimbs rather long and stout; relative toe length: I &lt; II &lt; V &lt; III &lt; IV; tips of toes rounded but not dilated; subarticular tubercles oval and distinct, formula is 1, 1, 2, 3, 2; inner metatarsal tubercles elongated and pronounced; outer metatarsal tubercle absent; webbing deeply incurved between tips of toes, formula I 0-0- II 0-0- III 0--0- IV 0--0 V; lateral fringe on the outer side of toe V developed; no circum-marginal groove or lateroventral groove; tarsal fold absent.</p><fig id="F7" position="float" orientation="portrait"><object-id xmlns:xlink="http://www.w3.org/1999/xlink" content-type="doi" xlink:type="simple">10.3897/zookeys.1048.65620.figure7</object-id><object-id xmlns:xlink="http://www.w3.org/1999/xlink" content-type="arpha" xlink:type="simple">F3A8284D-F049-5322-AD76-F123A36BF2E0</object-id><label>Figure 7.</label><caption><p>Habitat of <italic><tp:taxon-name><tp:taxon-name-part taxon-name-part-type="genus" reg="Nanorana">Nanorana</tp:taxon-name-part> <tp:taxon-name-part taxon-name-part-type="species" reg="xuelinensis">xuelinensis</tp:taxon-name-part></tp:taxon-name></italic> sp. nov. at the type locality.</p></caption><graphic xmlns:xlink="http://www.w3.org/1999/xlink" xlink:href="zookeys-1048-049-g007.jpg" position="float" orientation="portrait" xlink:type="simple" id="oo_563881.jpg"><uri content-type="original_file" xlink:type="simple">https://binary.pensoft.net/fig/563881</uri></graphic></fig><p>Anterior dorsum skin smooth; keratinized spines present on chest, belly, lateral body, posterior dorsum, buttocks, and upper eyelids; spines most dense on axilla and each side of chest.</p></tp:treatment-sec><tp:treatment-sec sec-type="Coloration of holotype in life" id="SECID0ELHDI"><title>Coloration of holotype in life.</title><p>The coloration of dorsum is yellowish brown with very indistinct black spots in dorsum, and no band on arms and legs. Ventral surface white with no spots. The throat is yellow. The pupil is black, and the iris is light yellow with many black radial strips around the pupil.</p></tp:treatment-sec><tp:treatment-sec sec-type="Sexual dimorphism" id="SECID0EQHDI"><title>Sexual dimorphism.</title><p>The forelimbs of adult males are strongly hypertrophied; in addition, adult males have keratinized spines on chest, belly, lateral body, posterior dorsum, buttocks, outer side of the fore limbs, the inner metacarpal tubercle, fingers I and II, and upper eyelids. The forelimbs of adult females are not hypertrophied, and adult females have distinct black spots on the dorsum, lateral body, and the dorsal side of limbs, no keratinized spines on chest, belly, lateral body, posterior dorsum, buttocks, and upper eyelids, and only some keratinized spines on finger I and a few small spines on finger II.</p><fig id="F8" position="float" orientation="portrait"><object-id xmlns:xlink="http://www.w3.org/1999/xlink" content-type="doi" xlink:type="simple">10.3897/zookeys.1048.65620.figure8</object-id><object-id xmlns:xlink="http://www.w3.org/1999/xlink" content-type="arpha" xlink:type="simple">EDFF1FC1-7706-5D3C-BD8E-6248BE6E53C3</object-id><label>Figure 8.</label><caption><p>Map showing the type locality of <italic><tp:taxon-name><tp:taxon-name-part taxon-name-part-type="genus" reg="Nanorana">Nanorana</tp:taxon-name-part> <tp:taxon-name-part taxon-name-part-type="species" reg="xuelinensis">xuelinensis</tp:taxon-name-part></tp:taxon-name></italic> sp. nov. (red dot).</p></caption><graphic xmlns:xlink="http://www.w3.org/1999/xlink" xlink:href="zookeys-1048-049-g008.jpg" position="float" orientation="portrait" xlink:type="simple" id="oo_563882.jpg"><uri content-type="original_file" xlink:type="simple">https://binary.pensoft.net/fig/563882</uri></graphic></fig></tp:treatment-sec><tp:treatment-sec sec-type="etymology" id="SECID0ENIDI"><title>Etymology.</title><p>The name refers to Xuelin Township, the locality where the new species was found. We propose “Xuelin <tp:taxon-name><tp:taxon-name-part taxon-name-part-type="genus" reg="Paa">Paa</tp:taxon-name-part></tp:taxon-name> Frog” or “Xuelin Spiny Frog” for the common English name and “雪林棘蛙” (Xuě Lín Jí Wā) for the common Chinese name of the new species.</p><table-wrap id="T4" position="float" orientation="portrait"><label>Table 4.</label><caption><p>Morphological measurements (mm) of the type series of <italic><tp:taxon-name><tp:taxon-name-part taxon-name-part-type="genus" reg="Nanorana">Nanorana</tp:taxon-name-part> <tp:taxon-name-part taxon-name-part-type="species" reg="xuelinensis">xuelinensis</tp:taxon-name-part></tp:taxon-name></italic> sp. nov.</p></caption><table id="TID0EIJBK" rules="all"><tbody><tr><th rowspan="1" colspan="1"/><th rowspan="1" colspan="1">KIZL2019016 Holotype Adult male</th><th rowspan="1" colspan="1">KIZL2019017 Paratype Adult female</th><th rowspan="1" colspan="1">KIZL2019012 Paratype Subadult male</th><th rowspan="1" colspan="1">KIZL2019013 Paratype Subadult female</th><th rowspan="1" colspan="1">KIZL2019014 Paratype Subadult female</th><th rowspan="1" colspan="1">KIZL2019015 Paratype Subadult male</th></tr><tr><td rowspan="1" colspan="1">
                      <abbrev xmlns:xlink="http://www.w3.org/1999/xlink" xlink:title="Snout–vent length, from tip of snout to vent" id="ABBRID0EMKDI" xlink:type="simple">SVL</abbrev>
                    </td><td rowspan="1" colspan="1">107.3</td><td rowspan="1" colspan="1">101.7</td><td rowspan="1" colspan="1">60.3</td><td rowspan="1" colspan="1">79.2</td><td rowspan="1" colspan="1">75.1</td><td rowspan="1" colspan="1">66.9</td></tr><tr><td rowspan="1" colspan="1">
                      <abbrev xmlns:xlink="http://www.w3.org/1999/xlink" xlink:title="axilla to groin, distance from posterior base of forelimb at its emergence from body to anterior base of hindlimb at its emergence from body" id="ABBRID0EHLDI" xlink:type="simple">AG</abbrev>
                    </td><td rowspan="1" colspan="1">36.2</td><td rowspan="1" colspan="1">40.6</td><td rowspan="1" colspan="1">15.9</td><td rowspan="1" colspan="1">29.1</td><td rowspan="1" colspan="1">29.7</td><td rowspan="1" colspan="1">20.1</td></tr><tr><td rowspan="1" colspan="1">
                      <abbrev xmlns:xlink="http://www.w3.org/1999/xlink" xlink:title="head length, from posterior corner of mandible to tip of snout" id="ABBRID0ECMDI" xlink:type="simple">HL</abbrev>
                    </td><td rowspan="1" colspan="1">35.9</td><td rowspan="1" colspan="1">36.4</td><td rowspan="1" colspan="1">23.7</td><td rowspan="1" colspan="1">27.0</td><td rowspan="1" colspan="1">27.7</td><td rowspan="1" colspan="1">25.8</td></tr><tr><td rowspan="1" colspan="1">
                      <abbrev xmlns:xlink="http://www.w3.org/1999/xlink" xlink:title="head width, at the greatest cranial width" id="ABBRID0E4MDI" xlink:type="simple">HW</abbrev>
                    </td><td rowspan="1" colspan="1">42.1</td><td rowspan="1" colspan="1">38.1</td><td rowspan="1" colspan="1">23.6</td><td rowspan="1" colspan="1">28.8</td><td rowspan="1" colspan="1">28.9</td><td rowspan="1" colspan="1">27.0</td></tr><tr><td rowspan="1" colspan="1">
                      <abbrev xmlns:xlink="http://www.w3.org/1999/xlink" xlink:title="head height, greatest height of head" id="ABBRID0EYNDI" xlink:type="simple">HH</abbrev>
                    </td><td rowspan="1" colspan="1">19.1</td><td rowspan="1" colspan="1">18.9</td><td rowspan="1" colspan="1">11.6</td><td rowspan="1" colspan="1">14.1</td><td rowspan="1" colspan="1">15.4</td><td rowspan="1" colspan="1">13.1</td></tr><tr><td rowspan="1" colspan="1">
                      <abbrev xmlns:xlink="http://www.w3.org/1999/xlink" xlink:title="snout length, from tip of snout to the anterior corner of eye distance" id="ABBRID0ETODI" xlink:type="simple">SL</abbrev>
                    </td><td rowspan="1" colspan="1">16.4</td><td rowspan="1" colspan="1">14.4</td><td rowspan="1" colspan="1">9.7</td><td rowspan="1" colspan="1">11.3</td><td rowspan="1" colspan="1">11.6</td><td rowspan="1" colspan="1">11.2</td></tr><tr><td rowspan="1" colspan="1">
                      <abbrev xmlns:xlink="http://www.w3.org/1999/xlink" xlink:title="internasal distance, distance between nostrils" id="ABBRID0EOPDI" xlink:type="simple">ID</abbrev>
                    </td><td rowspan="1" colspan="1">7.3</td><td rowspan="1" colspan="1">7.4</td><td rowspan="1" colspan="1">4.6</td><td rowspan="1" colspan="1">5.7</td><td rowspan="1" colspan="1">5.6</td><td rowspan="1" colspan="1">5.5</td></tr><tr><td rowspan="1" colspan="1">
                      <abbrev xmlns:xlink="http://www.w3.org/1999/xlink" xlink:title="interorbital distance, least distance between upper eyelids" id="ABBRID0EJQDI" xlink:type="simple">IOD</abbrev>
                    </td><td rowspan="1" colspan="1">4.1</td><td rowspan="1" colspan="1">4.7</td><td rowspan="1" colspan="1">2.5</td><td rowspan="1" colspan="1">3.3</td><td rowspan="1" colspan="1">3.9</td><td rowspan="1" colspan="1">3.3</td></tr><tr><td rowspan="1" colspan="1">
                      <abbrev xmlns:xlink="http://www.w3.org/1999/xlink" xlink:title="upper eyelid width, maximum width of upper eyelid" id="ABBRID0EERDI" xlink:type="simple">UEW</abbrev>
                    </td><td rowspan="1" colspan="1">7.0</td><td rowspan="1" colspan="1">7.2</td><td rowspan="1" colspan="1">4.3</td><td rowspan="1" colspan="1">5.6</td><td rowspan="1" colspan="1">5.7</td><td rowspan="1" colspan="1">5.1</td></tr><tr><td rowspan="1" colspan="1">
                      <abbrev xmlns:xlink="http://www.w3.org/1999/xlink" xlink:title="eye horizontal diameter" id="ABBRID0E6RDI" xlink:type="simple">EHD</abbrev>
                    </td><td rowspan="1" colspan="1">9.5</td><td rowspan="1" colspan="1">10.8</td><td rowspan="1" colspan="1">6.6</td><td rowspan="1" colspan="1">8.4</td><td rowspan="1" colspan="1">8.3</td><td rowspan="1" colspan="1">8.4</td></tr><tr><td rowspan="1" colspan="1">
                      <abbrev xmlns:xlink="http://www.w3.org/1999/xlink" xlink:title="horizontal diameter of tympanum" id="ABBRID0E1SDI" xlink:type="simple">TDH</abbrev>
                    </td><td rowspan="1" colspan="1">7.2</td><td rowspan="1" colspan="1">7.7</td><td rowspan="1" colspan="1">4.5</td><td rowspan="1" colspan="1">5.6</td><td rowspan="1" colspan="1">5.7</td><td rowspan="1" colspan="1">4.6</td></tr><tr><td rowspan="1" colspan="1">
                      <abbrev xmlns:xlink="http://www.w3.org/1999/xlink" xlink:title="vertical diameter of tympanum" id="ABBRID0EVTDI" xlink:type="simple">TDV</abbrev>
                    </td><td rowspan="1" colspan="1">6.6</td><td rowspan="1" colspan="1">4.8</td><td rowspan="1" colspan="1">3.5</td><td rowspan="1" colspan="1">4.4</td><td rowspan="1" colspan="1">4.2</td><td rowspan="1" colspan="1">3.6</td></tr><tr><td rowspan="1" colspan="1">
                      <abbrev xmlns:xlink="http://www.w3.org/1999/xlink" xlink:title="snout to nostril distance, distance from tip of snout to nostril" id="ABBRID0EQUDI" xlink:type="simple">SND</abbrev>
                    </td><td rowspan="1" colspan="1">8.4</td><td rowspan="1" colspan="1">7.1</td><td rowspan="1" colspan="1">4.5</td><td rowspan="1" colspan="1">6.4</td><td rowspan="1" colspan="1">5.1</td><td rowspan="1" colspan="1">4.9</td></tr><tr><td rowspan="1" colspan="1">
                      <abbrev xmlns:xlink="http://www.w3.org/1999/xlink" xlink:title="eye to nostril distance, distance from anterior corner of eye to nostril" id="ABBRID0ELVDI" xlink:type="simple">END</abbrev>
                    </td><td rowspan="1" colspan="1">7.9</td><td rowspan="1" colspan="1">7.3</td><td rowspan="1" colspan="1">4.6</td><td rowspan="1" colspan="1">5.6</td><td rowspan="1" colspan="1">5.8</td><td rowspan="1" colspan="1">5.4</td></tr><tr><td rowspan="1" colspan="1">LAl</td><td rowspan="1" colspan="1">22.5</td><td rowspan="1" colspan="1">19.9</td><td rowspan="1" colspan="1">11.7</td><td rowspan="1" colspan="1">15.3</td><td rowspan="1" colspan="1">13.9</td><td rowspan="1" colspan="1">14.1</td></tr><tr><td rowspan="1" colspan="1">
                      <abbrev xmlns:xlink="http://www.w3.org/1999/xlink" xlink:title="diameter of lower arm" id="ABBRID0E3WDI" xlink:type="simple">LAD</abbrev>
                    </td><td rowspan="1" colspan="1">18.8</td><td rowspan="1" colspan="1">10.3</td><td rowspan="1" colspan="1">7.9</td><td rowspan="1" colspan="1">8.8</td><td rowspan="1" colspan="1">8.2</td><td rowspan="1" colspan="1">9.4</td></tr><tr><td rowspan="1" colspan="1">
                      <abbrev xmlns:xlink="http://www.w3.org/1999/xlink" xlink:title="hand length, from proximal end of outer metacarpal tubercle to tip of the finger III" id="ABBRID0EXXDI" xlink:type="simple">HAL</abbrev>
                    </td><td rowspan="1" colspan="1">22.7</td><td rowspan="1" colspan="1">19.0</td><td rowspan="1" colspan="1">14.6</td><td rowspan="1" colspan="1">17.8</td><td rowspan="1" colspan="1">15.9</td><td rowspan="1" colspan="1">15.6</td></tr><tr><td rowspan="1" colspan="1">
                      <abbrev xmlns:xlink="http://www.w3.org/1999/xlink" xlink:title="femur length" id="ABBRID0ESYDI" xlink:type="simple">FML</abbrev>
                    </td><td rowspan="1" colspan="1">45.4</td><td rowspan="1" colspan="1">41.8</td><td rowspan="1" colspan="1">26.8</td><td rowspan="1" colspan="1">34.6</td><td rowspan="1" colspan="1">33.5</td><td rowspan="1" colspan="1">29.5</td></tr><tr><td rowspan="1" colspan="1">
                      <abbrev xmlns:xlink="http://www.w3.org/1999/xlink" xlink:title="tibia length" id="ABBRID0ENZDI" xlink:type="simple">TIL</abbrev>
                    </td><td rowspan="1" colspan="1">42.5</td><td rowspan="1" colspan="1">39.2</td><td rowspan="1" colspan="1">25.7</td><td rowspan="1" colspan="1">33.2</td><td rowspan="1" colspan="1">31.1</td><td rowspan="1" colspan="1">28.9</td></tr><tr><td rowspan="1" colspan="1">
                      <abbrev xmlns:xlink="http://www.w3.org/1999/xlink" xlink:title="length of tarsus and foot, from proximal end of tarsus to tip of the toe IV" id="ABBRID0EI1DI" xlink:type="simple">TFL</abbrev>
                    </td><td rowspan="1" colspan="1">65.9</td><td rowspan="1" colspan="1">63.1</td><td rowspan="1" colspan="1">41.9</td><td rowspan="1" colspan="1">54.2</td><td rowspan="1" colspan="1">49.9</td><td rowspan="1" colspan="1">45.8</td></tr><tr><td rowspan="1" colspan="1">
                      <abbrev xmlns:xlink="http://www.w3.org/1999/xlink" xlink:title="foot length, from proximal end of inner metatarsal tubercle to tip of toe IV" id="ABBRID0ED2DI" xlink:type="simple">FL</abbrev>
                    </td><td rowspan="1" colspan="1">44.3</td><td rowspan="1" colspan="1">42.7</td><td rowspan="1" colspan="1">29.1</td><td rowspan="1" colspan="1">36.0</td><td rowspan="1" colspan="1">33.6</td><td rowspan="1" colspan="1">33.1</td></tr></tbody></table></table-wrap></tp:treatment-sec><tp:treatment-sec sec-type="distribution" id="SECID0EZ2DI"><title>Distribution.</title><p><italic><tp:taxon-name><tp:taxon-name-part taxon-name-part-type="genus" reg="Nanorana">Nanorana</tp:taxon-name-part> <tp:taxon-name-part taxon-name-part-type="species" reg="xuelinensis">xuelinensis</tp:taxon-name-part></tp:taxon-name></italic> sp. nov. is recorded in Lancang County (Pu’er City), Shuangjiang County (Lincang City), and Jinghong City (Xishuangbanna Prefecture), Yunnan Province, China.</p></tp:treatment-sec><tp:treatment-sec sec-type="habitat" id="SECID0EK3DI"><title>Habitat.</title><p>The type series was found in a still-water pond. At the type locality we found three other species of amphibians: <tp:taxon-name><tp:taxon-name-part taxon-name-part-type="genus" reg="Chirixalus">Chirixalus</tp:taxon-name-part> <tp:taxon-name-part taxon-name-part-type="uncertainty-rank">cf.</tp:taxon-name-part> <tp:taxon-name-part taxon-name-part-type="species" reg="doriae">doriae</tp:taxon-name-part></tp:taxon-name> Boulenger, 1893; <italic><tp:taxon-name><tp:taxon-name-part taxon-name-part-type="genus" reg="Raorchestes">Raorchestes</tp:taxon-name-part> <tp:taxon-name-part taxon-name-part-type="species" reg="hillisi">hillisi</tp:taxon-name-part></tp:taxon-name></italic> Jiang Ren, Guo, Wang &amp; Li, 2020; <italic><tp:taxon-name><tp:taxon-name-part taxon-name-part-type="genus" reg="Tylototriton">Tylototriton</tp:taxon-name-part> <tp:taxon-name-part taxon-name-part-type="species" reg="verrucosus">verrucosus</tp:taxon-name-part></tp:taxon-name></italic> Anderson, 1871a; and three species of reptiles: <italic><tp:taxon-name><tp:taxon-name-part taxon-name-part-type="genus" reg="Calotes">Calotes</tp:taxon-name-part> <tp:taxon-name-part taxon-name-part-type="species" reg="emma">emma</tp:taxon-name-part></tp:taxon-name></italic> Gray, 1845; <italic><tp:taxon-name><tp:taxon-name-part taxon-name-part-type="genus" reg="Pareas">Pareas</tp:taxon-name-part> <tp:taxon-name-part taxon-name-part-type="species" reg="xuelinensis">xuelinensis</tp:taxon-name-part></tp:taxon-name></italic> Liu &amp; Rao, 2021; and <italic><tp:taxon-name><tp:taxon-name-part taxon-name-part-type="genus" reg="Pseudocalotes">Pseudocalotes</tp:taxon-name-part> <tp:taxon-name-part taxon-name-part-type="species" reg="microlepis">microlepis</tp:taxon-name-part></tp:taxon-name></italic> (Boulenger, 1887).</p></tp:treatment-sec><tp:treatment-sec sec-type="comparisons" id="SECID0EU5DI"><title>Comparisons.</title><p><italic><tp:taxon-name><tp:taxon-name-part taxon-name-part-type="genus" reg="Nanorana">Nanorana</tp:taxon-name-part> <tp:taxon-name-part taxon-name-part-type="species" reg="xuelinensis">xuelinensis</tp:taxon-name-part></tp:taxon-name></italic> sp. nov. differs from <italic><tp:taxon-name><tp:taxon-name-part taxon-name-part-type="genus" reg="Nanorana">N.</tp:taxon-name-part> <tp:taxon-name-part taxon-name-part-type="species" reg="aenea">aenea</tp:taxon-name-part></tp:taxon-name></italic>, <italic><tp:taxon-name><tp:taxon-name-part taxon-name-part-type="genus" reg="Nanorana">N.</tp:taxon-name-part> <tp:taxon-name-part taxon-name-part-type="species" reg="annandalii">annandalii</tp:taxon-name-part></tp:taxon-name></italic> (Boulenger, 1920), <italic><tp:taxon-name><tp:taxon-name-part taxon-name-part-type="genus" reg="Nanorana">N.</tp:taxon-name-part> <tp:taxon-name-part taxon-name-part-type="species" reg="gammii">gammii</tp:taxon-name-part></tp:taxon-name></italic> (Anderson, 1871b), <italic><tp:taxon-name><tp:taxon-name-part taxon-name-part-type="genus" reg="Nanorana">N.</tp:taxon-name-part> <tp:taxon-name-part taxon-name-part-type="species" reg="liebigii">liebigii</tp:taxon-name-part></tp:taxon-name></italic> (Günther, 1860), <italic><tp:taxon-name><tp:taxon-name-part taxon-name-part-type="genus" reg="Nanorana">N.</tp:taxon-name-part> <tp:taxon-name-part taxon-name-part-type="species" reg="polunini">polunini</tp:taxon-name-part></tp:taxon-name></italic> (Smith, 1951), <italic><tp:taxon-name><tp:taxon-name-part taxon-name-part-type="genus" reg="Nanorana">N.</tp:taxon-name-part> <tp:taxon-name-part taxon-name-part-type="species" reg="rarica">rarica</tp:taxon-name-part></tp:taxon-name></italic> (Dubois, Matsui &amp; Ohler, 2001), <italic><tp:taxon-name><tp:taxon-name-part taxon-name-part-type="genus" reg="Nanorana">N.</tp:taxon-name-part> <tp:taxon-name-part taxon-name-part-type="species" reg="rostandi">rostandi</tp:taxon-name-part></tp:taxon-name></italic> (Dubois, 1974), and <italic><tp:taxon-name><tp:taxon-name-part taxon-name-part-type="genus" reg="Nanorana">N.</tp:taxon-name-part> <tp:taxon-name-part taxon-name-part-type="species" reg="unculuanus">unculuanus</tp:taxon-name-part></tp:taxon-name></italic> by the absence of dorsolateral fold (vs presence).</p><p><italic><tp:taxon-name><tp:taxon-name-part taxon-name-part-type="genus" reg="Nanorana">Nanorana</tp:taxon-name-part> <tp:taxon-name-part taxon-name-part-type="species" reg="xuelinensis">xuelinensis</tp:taxon-name-part></tp:taxon-name></italic> sp. nov. differs from <italic><tp:taxon-name><tp:taxon-name-part taxon-name-part-type="genus" reg="Nanorana">N.</tp:taxon-name-part> <tp:taxon-name-part taxon-name-part-type="species" reg="arnoldi">arnoldi</tp:taxon-name-part></tp:taxon-name></italic> (Dubois, 1975), <italic><tp:taxon-name><tp:taxon-name-part taxon-name-part-type="genus" reg="Nanorana">N.</tp:taxon-name-part> <tp:taxon-name-part taxon-name-part-type="species" reg="maculosa">maculosa</tp:taxon-name-part></tp:taxon-name></italic> (Liu, Hu &amp; Yang, 1960), <italic><tp:taxon-name><tp:taxon-name-part taxon-name-part-type="genus" reg="Nanorana">N.</tp:taxon-name-part> <tp:taxon-name-part taxon-name-part-type="species" reg="yunnanensis">yunnanensis</tp:taxon-name-part></tp:taxon-name></italic>, and <italic><tp:taxon-name><tp:taxon-name-part taxon-name-part-type="genus" reg="Nanorana">N.</tp:taxon-name-part> <tp:taxon-name-part taxon-name-part-type="species" reg="zhaoermii">zhaoermii</tp:taxon-name-part></tp:taxon-name></italic> Qi, Zhou, Lu &amp; Li, 2019 by the spines present only on finger I and finger II in adult males (vs present on finger I–III).</p><p><italic><tp:taxon-name><tp:taxon-name-part taxon-name-part-type="genus" reg="Nanorana">Nanorana</tp:taxon-name-part> <tp:taxon-name-part taxon-name-part-type="species" reg="xuelinensis">xuelinensis</tp:taxon-name-part></tp:taxon-name></italic> sp. nov. differs from <italic><tp:taxon-name><tp:taxon-name-part taxon-name-part-type="genus" reg="Nanorana">N.</tp:taxon-name-part> <tp:taxon-name-part taxon-name-part-type="species" reg="arunachalensis">arunachalensis</tp:taxon-name-part></tp:taxon-name></italic> (Saikia, Sinha &amp; Kharkongor, 2017), <italic><tp:taxon-name><tp:taxon-name-part taxon-name-part-type="genus" reg="Nanorana">N.</tp:taxon-name-part> <tp:taxon-name-part taxon-name-part-type="species" reg="blanfordii">blanfordii</tp:taxon-name-part></tp:taxon-name></italic> (Boulenger, 1882), <italic><tp:taxon-name><tp:taxon-name-part taxon-name-part-type="genus" reg="Nanorana">N.</tp:taxon-name-part> <tp:taxon-name-part taxon-name-part-type="species" reg="chayuensis">chayuensis</tp:taxon-name-part></tp:taxon-name></italic> (Ye, 1977), <italic><tp:taxon-name><tp:taxon-name-part taxon-name-part-type="genus" reg="Nanorana">N.</tp:taxon-name-part> <tp:taxon-name-part taxon-name-part-type="species" reg="conaensis">conaensis</tp:taxon-name-part></tp:taxon-name></italic> (Fei &amp; Huang, 1981), <italic><tp:taxon-name><tp:taxon-name-part taxon-name-part-type="genus" reg="Nanorana">N.</tp:taxon-name-part> <tp:taxon-name-part taxon-name-part-type="species" reg="minica">minica</tp:taxon-name-part></tp:taxon-name></italic> (Dubois, 1975), and <italic><tp:taxon-name><tp:taxon-name-part taxon-name-part-type="genus" reg="Nanorana">N.</tp:taxon-name-part> <tp:taxon-name-part taxon-name-part-type="species" reg="mokokchungensis">mokokchungensis</tp:taxon-name-part></tp:taxon-name></italic> (Das &amp; Chanda, 2000) by its larger body size.</p><p><italic><tp:taxon-name><tp:taxon-name-part taxon-name-part-type="genus" reg="Nanorana">Nanorana</tp:taxon-name-part> <tp:taxon-name-part taxon-name-part-type="species" reg="xuelinensis">xuelinensis</tp:taxon-name-part></tp:taxon-name></italic> sp. nov. differs from <italic><tp:taxon-name><tp:taxon-name-part taxon-name-part-type="genus" reg="Nanorana">N.</tp:taxon-name-part> <tp:taxon-name-part taxon-name-part-type="species" reg="feae">feae</tp:taxon-name-part></tp:taxon-name></italic> (Boulenger, 1887) by the absence of spines on the inner side of the fore limbs in adult males (vs. presence).</p><p><italic><tp:taxon-name><tp:taxon-name-part taxon-name-part-type="genus" reg="Nanorana">Nanorana</tp:taxon-name-part> <tp:taxon-name-part taxon-name-part-type="species" reg="xuelinensis">xuelinensis</tp:taxon-name-part></tp:taxon-name></italic> sp. nov. differs from <italic><tp:taxon-name><tp:taxon-name-part taxon-name-part-type="genus" reg="Nanorana">N.</tp:taxon-name-part> <tp:taxon-name-part taxon-name-part-type="species" reg="kangxianensis">kangxianensis</tp:taxon-name-part></tp:taxon-name></italic> (Yang, Wang, Hu &amp; Jiang, 2011), <italic><tp:taxon-name><tp:taxon-name-part taxon-name-part-type="genus" reg="Nanorana">N.</tp:taxon-name-part> <tp:taxon-name-part taxon-name-part-type="species" reg="quadranus">quadranus</tp:taxon-name-part></tp:taxon-name></italic>, <italic><tp:taxon-name><tp:taxon-name-part taxon-name-part-type="genus" reg="Nanorana">N.</tp:taxon-name-part> <tp:taxon-name-part taxon-name-part-type="species" reg="taihangensis">taihangensis</tp:taxon-name-part></tp:taxon-name></italic> by the strongly hypertrophied forelimbs in adult males (vs not hypertrophied), and by the presence of nuptial spines on the chest and fingers in adult males (vs absence).</p><p><italic><tp:taxon-name><tp:taxon-name-part taxon-name-part-type="genus" reg="Nanorana">Nanorana</tp:taxon-name-part> <tp:taxon-name-part taxon-name-part-type="species" reg="xuelinensis">xuelinensis</tp:taxon-name-part></tp:taxon-name></italic> sp. nov. differs from <italic><tp:taxon-name><tp:taxon-name-part taxon-name-part-type="genus" reg="Nanorana">N.</tp:taxon-name-part> <tp:taxon-name-part taxon-name-part-type="species" reg="medogensis">medogensis</tp:taxon-name-part></tp:taxon-name></italic> (Fei &amp; Ye, 1999), <italic><tp:taxon-name><tp:taxon-name-part taxon-name-part-type="genus" reg="Nanorana">N.</tp:taxon-name-part> <tp:taxon-name-part taxon-name-part-type="species" reg="phrynoides">phrynoides</tp:taxon-name-part></tp:taxon-name></italic>, and <italic><tp:taxon-name><tp:taxon-name-part taxon-name-part-type="genus" reg="Nanorana">N.</tp:taxon-name-part> <tp:taxon-name-part taxon-name-part-type="species" reg="sichuanensis">sichuanensis</tp:taxon-name-part></tp:taxon-name></italic> by smooth anterior dorsum skin (vs many warts present).</p><p><italic><tp:taxon-name><tp:taxon-name-part taxon-name-part-type="genus" reg="Nanorana">Nanorana</tp:taxon-name-part> <tp:taxon-name-part taxon-name-part-type="species" reg="xuelinensis">xuelinensis</tp:taxon-name-part></tp:taxon-name></italic> sp. nov. differs from <italic><tp:taxon-name><tp:taxon-name-part taxon-name-part-type="genus" reg="Nanorana">N.</tp:taxon-name-part> <tp:taxon-name-part taxon-name-part-type="species" reg="parkeri">parkeri</tp:taxon-name-part></tp:taxon-name></italic> (Stejneger, 1927), <italic><tp:taxon-name><tp:taxon-name-part taxon-name-part-type="genus" reg="Nanorana">N.</tp:taxon-name-part> <tp:taxon-name-part taxon-name-part-type="species" reg="pleskei">pleskei</tp:taxon-name-part></tp:taxon-name></italic> Günther, 1896, and <italic><tp:taxon-name><tp:taxon-name-part taxon-name-part-type="genus" reg="Nanorana">N.</tp:taxon-name-part> <tp:taxon-name-part taxon-name-part-type="species" reg="ventripunctata">ventripunctata</tp:taxon-name-part></tp:taxon-name></italic> Fei &amp; Huang, 1985 by the shape of the nuptial spines (large and conical spines vs tiny and compact spines).</p><p><italic><tp:taxon-name><tp:taxon-name-part taxon-name-part-type="genus" reg="Nanorana">Nanorana</tp:taxon-name-part> <tp:taxon-name-part taxon-name-part-type="species" reg="xuelinensis">xuelinensis</tp:taxon-name-part></tp:taxon-name></italic> sp. nov. differs from <italic><tp:taxon-name><tp:taxon-name-part taxon-name-part-type="genus" reg="Nanorana">N.</tp:taxon-name-part> <tp:taxon-name-part taxon-name-part-type="species" reg="vicina">vicina</tp:taxon-name-part></tp:taxon-name></italic> (Stoliczka, 1872) by its toes ca 2/3 webbed (vs fully webbed) and by the absence of bands on the hind limbs (vs presence).</p></tp:treatment-sec></tp:taxon-treatment>
